# Supplementary material for: Effects of Environment and Sowing Time on Growth and Yield of Upland Cotton (Gossypium hirsutum L.) Cultivars in Sicily (Italy)
Source: Plants (Basel). 2020 Sep 15;9(9):1209. doi: 10.3390/plants9091209 (PMC7569890; doi:10.3390/plants9091209)
Supplement: Supplementary file 1 [file plants-09-01209-s001.zip]

Archive with 4 entries (4 files):
- Tables S1 S2.docx
- Video S1.mp4
- Figures S1 S2 S3 S4.docx
- Table S3.xlsx
