# Supplementary material for: Effects of Environment and Sowing Time on Growth and Yield of Upland Cotton (Gossypium hirsutum L.) Cultivars in Sicily (Italy)
Source: Plants (Basel). 2020 Sep 15;9(9):1209. doi: 10.3390/plants9091209 (PMC7569890; doi:10.3390/plants9091209)
Supplement: Supplementary file 1 [file plants-09-01209-s001.zip › Table S3.xlsx]

## Sheet: Table S1
Table S1. Cotton plant phenology, plant growth characteristics, yield and yield components, earliness and productivity in response to different experimental stations, sowing times and cultivars during the year 2012.
Treatments	A	B	C	D	E	F	G	H	I	J	K	L	M	N
ExpSt x S
ExpSt_1 x S1	19.50 a	94.83 a	141.17 b	24.15 a	83.60 c	35.82 c	4.67 ab	3.91 de	2.04 a	2.80 a	42.08 ab	162.68 b	29.78 a	75.17 ab
ExpSt_1 x S2	9.67 c	77.50 c	124.17 c	25.58 a	87.77 c	35.78 a	4.02 ab	3.47 e	1.75 ab	2.40 ab	42.25 ab	162.67 b	25.55 ab	71.78 b
ExpSt_1 x S3	16.83 b	71.83 d	117.33 d	25.53 a	92.45 bc	38.73 c	3.27 b	4.26 cd	1.42 c	1.95 bc	42.17 ab	173.20 a	19.45 cd	6.62 d
ExpSt_2 x S1	10.83 c	78.00 c	150.33 a	24.83 a	109.17 a	70.92 a	4.40 ab	5.12 ab	1.94 a	2.63 a	42.50 a	152.58 c	29.90 a	26.52 c
ExpSt_2 x S2	10.33 c	76.67 c	142.00 b	24.20 a	104.90 ab	68.80 ab	3.98 ab	5.41 a	1.48 bc	2.11 b	41.25 ab	152.78 c	23.93 bc	63.23 b
ExpSt_2 x S3	9.33 c	81.33 b	128.00 c	24.17 a	95.23 bc	62.57 b	4.95 a	4.56 bc	0.98 d	1.45 c	40.50 b	148.72 d	16.37 d	90.90 a
ExpSt x cultivar
ExpSt_1 x Elsa	14.78 a	80.78 ab	127.11 b	26.22 a	88.00 b	38.62 b	3.67 a	3.95 b	1.79 a	2.28 a	44.00 a	165.79 a	24.73 a	50.61 b
ExpSt_1 x Juncal	15.89 a	82.00 a	128.00 b	23.95 a	87.88 b	34.92 b	4.30 a	3.80 b	1.68 a	2.48 a	40.33 b	166.64 a	25.12 a	51.77 b
ExpSt_2 x Elsa	10.11 b	79.11 bc	139.55 a	24.22 a	103.03 a	65.81 a	4.30 a	5.08 a	1.64 a	2.29 a	41.61 b	151.52 b	26.08 a	68.15 a
ExpSt_2 x Juncal	10.22 b	78.22 c	140.67 a	24.94 a	103.17 a	69.04 a	4.58 a	4.98 a	1.30 b	1.83 b	41.22 b	151.20 b	20.71 b	52.28 b
S x cultivar
S1 x Elsa	14.33 ab	86.67 a	144.47 a	25.22 a	95.47 a	50.28 ab	4.15 ab	4.56 a	2.15 a	2.85 a	43.00 a	160.12 b	31.30 a	46.68 b
S1 x Juncal	16.00 a	86.17 a	146.83 a	23.77 a	97.30 a	56.51 a	4.92 a	4.47 a	1.83 b	2.57 ab	41.58 abc	155.15 d	28.38 a	55.00 b
S2 x Elsa	10.17 c	76.83 b	133.17 b	25.01 a	96.10 a	49.85 ab	3.46 b	4.62 a	1.78 bc	2.45 ab	43.17 a	152.47 e	27.30 ab	79.18 a
S2 x Juncal	9.83 c	77.33 b	133.00 b	24.77 a	96.56 a	54.71 a	4.55 ab	4.26 a	1.46 cd	2.16 bc	40.33 c	163.08 a	22.18 bc	55.83 b
S3 x Elsa	12.83 b	76.33 b	122.17 c	25.43 a	94.98 a	56.58 a	4.35 ab	4.38 a	1.23 d	1.66 c	42.25 ab	163.38 a	17.63 c	52.28 b
S3 x Juncal	13.33 b	76.83 b	123.17 c	24.82 a	92.70 a	44.71 b	3.86 ab	4.44 a	1.18 d	1.74 c	40.42 bc	158.53 c	18.18 c	45.23 b
ExpSt x S x cultivar
ExpST_1 x S1 x Elsa	18.00 ab	94.00 a	142.00 b	25.97 a	84.10 c	36.87 e	4.41 ab	4.01 cde	2.21 a	2.81 a	44.00 a	162.93 c	30.83 a	72.90 a
ExpST_1 x S1 x Juncal	21.00 a	95.67 a	140.33 b	22.33 a	83.10 c	34.76 e	4.93 ab	3.80 cde	1.87 ab	2.78 a	40.17 b	162.43 c	28.73 ab	77.43 a
ExpST_1 x S2 x Elsa	10.00 c	77.00 c	123.67 cd	26.20 a	90.67 bc	39.33 de	3.79 ab	3.57 de	1.80 ab	2.29 abc	44.00 a	163.17 c	25.07 abcd	68.00 a
ExpST_1 x S2 x Juncal	9.33 c	78.00 bc	124.67 cd	24.97 a	84.87 c	32.20 e	4.25 ab	3.36 e	1.70 abc	2.52 ab	40.50 b	162.37 c	26.03 abc	75.57 a
ExpST_1 x S3 x Elsa	16.33 b	71.33 d	115.67 e	26.50 a	89.23 bc	39.67 de	2.82 b	4.28 bcde	1.38 bcde	1.75 bcd	44.00 a	171.28 b	18.30 cde	10.93 bc
ExpST_1 x S3 x Juncal	17.33 ab	72.33 d	119.67 de	24.57 a	95.57 abc	37.80 e	3.72 ab	4.25 bcde	1.46 bcd	2.15 abcd	40.33 b	175.13 a	20.60 bcde	2.30 c
ExpST_2 x S1 x Elsa	10.67 c	79.33 bc	147.33 b	24.47 a	106.83 ab	63.56 bc	3.88 ab	5.10 ab	2.10 a	2.89 a	42.00 ab	157.30 d	31.77 a	20.47 bc
ExpST_2 x S1 x Juncal	11.00 c	76.67 c	153.33 a	25.20 a	111.50 a	78.26 a	4.92 ab	5.14 ab	1.78 ab	2.36 abc	43.00 ab	147.87 e	28.03 ab	32.57 b
ExpST_2 x S2 x Elsa	10.33 c	76.67 c	142.67 b	23.83 a	101.53 abc	60.36 c	3.13 b	5.66 a	1.76 ab	2.42 ab	42.33 ab	141.79 f	29.53 ab	90.37 a
ExpST_2 x S2 x Juncal	10.33 c	76.67 c	141.33 b	24.57 a	108.27 ab	77.23 a	4.84 ab	5.16 ab	1.21 cde	1.79 bcd	40.17 b	163.80 c	18.33 cde	36.10 b
ExpST_2 x S3 x Elsa	9.33 c	81.33 b	128.67 c	24.37 a	100.73 abc	73.50 ab	5.89 a	4.48 bcd	1.07 de	1.56 cd	40.50 b	155.50 d	16.97 de	93.63 a
ExpST_2 x S3 x Juncal	9.33 c	81.33 b	127.33 c	25.07 a	89.73 bc	51.63 cd	4.00 ab	4.63 abc	0.90 e	1.33 d	40.50 b	141.93 f	15.77 e	88.17 a
Means followed by the same letter are not significantly different for P ≤ 0.05 according to Test of Tukey.
A= sowing-emergence; B= sowing-beginning flowering; C= sowing-beginning bolls opening; D= plant density; E= plant height; F= first fruiting branch height; G= No. open bolls; H= boll weight; I = lint yield; J= seed yield; K= lint (%); L= MMDI; M= PRI; N= EI.
